# Supplementary material for: Precise phylogenetic analysis of microbial isolates and genomes from metagenomes using PhyloPhlAn 3.0
Source: Nat Commun. 2020 May 19;11:2500. doi: 10.1038/s41467-020-16366-7 (PMC7237447; doi:10.1038/s41467-020-16366-7)
Supplement: Supplementary file 5 — Supplementary Data 2 [file 41467_2020_16366_MOESM5_ESM.xlsx]

## Sheet: Sheet1
	PhyloPhlAn	PhyloPhlAn2
Input type	proteomes	proteomes
		genomes
		MAGs
Costumizable Marker database	No	Yes
Available marker databases	PhyloPhlAn 400 universal markers	PhyloPhlAn 400 universal markers
		AMPHORA2
		>18,000 species-specific UniRef90 (>57.8M markers)
		any user-specified set of genes/proteins
Genome integration	No	Automatic retrieval of related genomes
Taxonomic integration	Based on 3,737 annotated genomes	Based on SGBs from >86,000 annotated genomes and >154,000 MAGs
Phylogenetic pipeline	concatenation	concatenation
		gene tree
MSA	muscle	muscle
		mafft
		opal
		pasta/upp
		any user defined tool
Phylogeney inference	FastTree	FastTree
		RAxML
		IQ-TREE
		ASTRAL
		ASTRID
		any user defined tool
Two steps phylogeny inference	No	Yes
Mapping	blast	blast
		diamond
		any user defined tool
Trimming	No	gappy regions
		not variant regions
		too variant regions
		any user defined tool
MSAs subsampling	PhyloPhlAn	PhyloPhlAn
		onethousand
		sevenhundred
		fivehundred
		threehundred
		onehundred
		fifty
		twentyfive
		tenpercent
		twentyfivepercent
		fiftypercent
MSA scoring	MUSCLE	MUSCLE
		trident
		random
Substitution matrix	VTML240	MIQS
		PFASUM60
		VtML240
		VTML200
Output	phylogeny	phylogeny
		MSA
		mutation rates
MSA QC	No	fragmentary removal
		retained only if XXX inputs mapped
Input QC	discarded if low number of input proteins (shorter that threshold)	discarded if low number of input proteins (shorter that threshold)
		discarded if less than threshold markers mapped
Preset parameters for typical tasks	No	Yes
